# Supplementary material for: Neurodevelopmental LincRNA Microsyteny Conservation and Mammalian Brain Size Evolution
Source: PLoS One. 2015 Jul 2;10(7):e0131818. doi: 10.1371/journal.pone.0131818 (PMC4489927; doi:10.1371/journal.pone.0131818)
Supplement: S1 Table — (XLSX) [file pone.0131818.s002.xlsx]

## Sheet: Sheet1
Table S1: Differential expression levels between germinal zones of lincRNA expressed during human neurogenesis
layer.x	layer.y	lincRNA ID	baseMean	baseMean.x	baseMean.y	log2FoldChange	pval	padj	x_over_expressed
hCP	hVZ	XLOC_000363	35.5349	0	71.0698	Inf	0.000136151	0.0226108	FALSE
hCP	hVZ	XLOC_000380	39.8886	7.9992	71.778	3.16561	0.000541079	0.0124555	FALSE
hCP	hVZ	XLOC_000390	63.2173	21.6243	104.81	2.27705	0.00211654	0.038147	FALSE
hCP	hVZ	XLOC_000682	165.589	4.88695	326.291	6.06108	7.39e-18	2.46e-15	FALSE
hCP	hVZ	XLOC_001036	75.8956	12.8332	138.958	3.43669	8.05e-06	0.000353353	FALSE
hCP	hVZ	XLOC_001323	6.63854	0	13.2771	Inf	0.00101809	0.0205831	FALSE
hCP	hVZ	XLOC_001326	10.0514	0.396887	19.706	5.63376	0.00235601	0.041498	FALSE
hCP	hVZ	XLOC_001600	19.7285	0.38326	39.0738	6.67173	2.06e-05	0.000810959	FALSE
hCP	hVZ	XLOC_001605	41.6604	4.58663	78.7343	4.10149	2.35e-05	0.000911857	FALSE
hCP	hVZ	XLOC_001646	26.6624	4.38007	48.9447	3.48213	0.00140773	0.0272748	FALSE
hCP	hVZ	XLOC_001703	5.59413	0	11.1883	Inf	0.00246245	0.0427254	FALSE
hCP	hVZ	XLOC_002152	10.2921	0	20.5841	Inf	0.000156959	0.00439347	FALSE
hCP	hVZ	XLOC_002233	17.7151	0	35.4302	Inf	1.39e-06	7.88e-05	FALSE
hCP	hVZ	XLOC_002240	25.5986	0	51.1972	Inf	0.000312083	0.0403107	FALSE
hCP	hVZ	XLOC_002241	2129.16	296.15	3962.17	3.74189	8e-20	3.72e-17	FALSE
hCP	hVZ	XLOC_002275	11.7289	0	23.4578	Inf	7.08e-05	0.00231787	FALSE
hCP	hVZ	XLOC_002503	8.92765	0	17.8553	Inf	0.000358832	0.0090683	FALSE
hCP	hVZ	XLOC_002616	8.24981	0	16.4996	Inf	0.000481243	0.0115349	FALSE
hCP	hVZ	XLOC_003153	5.28972	0	10.5794	Inf	0.00285763	0.0481448	FALSE
hCP	hVZ	XLOC_003509	15.9398	0	31.8796	Inf	3.77e-06	0.000182487	FALSE
hCP	hVZ	XLOC_003523	5.39399	0	10.788	Inf	0.00270055	0.0465094	FALSE
hCP	hVZ	XLOC_003559	28.0681	2.06431	54.072	4.71115	5.77e-05	0.00197158	FALSE
hCP	hVZ	XLOC_003894	8.50008	0	17.0002	Inf	0.000441497	0.0106925	FALSE
hCP	hVZ	XLOC_003993	29.4475	0	58.895	Inf	0.000240305	0.036321	FALSE
hCP	hVZ	XLOC_004069	19.9567	0	39.9135	Inf	2.39e-07	1.5e-05	FALSE
hCP	hVZ	XLOC_004165	19.5156	0	39.0313	Inf	4.45e-07	2.65e-05	FALSE
hCP	hVZ	XLOC_004509	43.0964	0	86.1928	Inf	8.27e-05	0.0174744	FALSE
hCP	hVZ	XLOC_004692	7.43955	0	14.8791	Inf	0.000691158	0.0151598	FALSE
hCP	hVZ	XLOC_004818	7.18195	0	14.3639	Inf	0.000997784	0.0203495	FALSE
hCP	hVZ	XLOC_004847	8.80419	0	17.6084	Inf	0.000386848	0.0096712	FALSE
hCP	hVZ	XLOC_005323	66.6404	13.4657	119.815	3.15345	5.51e-05	0.00191217	FALSE
hCP	hVZ	XLOC_005397	30.1564	0	60.3128	Inf	5.89e-10	5.95e-08	FALSE
hCP	hVZ	XLOC_005417	30.7733	0.364514	61.1822	7.39099	3.01e-08	2.19e-06	FALSE
hCP	hVZ	XLOC_005464	6.13547	0	12.2709	Inf	0.00186801	0.0344692	FALSE
hCP	hVZ	XLOC_005633	5.87291	0	11.7458	Inf	0.00227949	0.0404567	FALSE
hCP	hVZ	XLOC_005634	6.10625	0	12.2125	Inf	0.00145236	0.0279068	FALSE
hCP	hVZ	XLOC_005754	11.461	0	22.922	Inf	8.81e-05	0.00262671	FALSE
hCP	hVZ	XLOC_005769	7.7524	0	15.5048	Inf	0.000765843	0.016641	FALSE
hCP	hVZ	XLOC_005790	35.9515	0	71.903	Inf	0.000127173	0.0226108	FALSE
hCP	hVZ	XLOC_006301	11.5572	0	23.1143	Inf	8.57e-05	0.00258884	FALSE
hCP	hVZ	XLOC_006455	168.336	73.852	262.819	1.83136	0.00135389	0.0266762	FALSE
hCP	hVZ	XLOC_006507	54.1909	9.81215	98.5697	3.3285	7.64e-05	0.00246726	FALSE
hCP	hVZ	XLOC_006852	6.4985	0	12.997	Inf	0.000939077	0.0196699	FALSE
hCP	hVZ	XLOC_007093	17.8184	1.05511	34.5818	5.03455	0.000428349	0.0104833	FALSE
hCP	hVZ	XLOC_007110	14.4429	0	28.8858	Inf	1.09e-05	0.000452217	FALSE
hCP	hVZ	XLOC_007125	6.52095	0	13.0419	Inf	0.00139544	0.0272638	FALSE
hCP	hVZ	XLOC_007168	7.81412	0	15.6282	Inf	0.000507202	0.0120331	FALSE
hCP	hVZ	XLOC_007243	7.74878	0	15.4976	Inf	0.000576373	0.0130927	FALSE
hCP	hVZ	XLOC_007368	5.26069	0	10.5214	Inf	0.00227438	0.0404567	FALSE
hCP	hVZ	XLOC_007467	13.6396	0	27.2792	Inf	1.59e-05	0.000638484	FALSE
hCP	hVZ	XLOC_007557	12.1516	0	24.3032	Inf	4.86e-05	0.00171129	FALSE
hCP	hVZ	XLOC_007558	36.5551	2.18708	70.9231	5.01917	3.01e-06	0.000149067	FALSE
hCP	hVZ	XLOC_008233	17.2376	0	34.4751	Inf	1.72e-06	9.28e-05	FALSE
hCP	hVZ	XLOC_008326	10.476	0	20.952	Inf	0.000130595	0.00374856	FALSE
hCP	hVZ	XLOC_008367	22.81	0.387058	45.2328	6.86868	4.71e-06	0.000214858	FALSE
hCP	hVZ	XLOC_008370	10.696	0	21.3921	Inf	0.000145267	0.00411885	FALSE
hCP	hVZ	XLOC_008500	50.2838	0	100.568	Inf	6.04e-05	0.0172914	FALSE
hCP	hVZ	XLOC_008501	48.6953	0	97.3906	Inf	6.48e-05	0.0172914	FALSE
hCP	hVZ	XLOC_008524	17.2041	0	34.4081	Inf	1.64e-06	9.08e-05	FALSE
hCP	hVZ	XLOC_008525	5.60127	0	11.2025	Inf	0.00205057	0.0372467	FALSE
hCP	hVZ	XLOC_008632	115.334	6.86631	223.801	5.02654	9.01e-12	1.1e-09	FALSE
hCP	hVZ	XLOC_009065	11.4459	0	22.8917	Inf	8.23e-05	0.00258884	FALSE
hCP	hVZ	XLOC_009116	11.587	0	23.1739	Inf	6.12e-05	0.00206289	FALSE
hCP	hVZ	XLOC_009224	14.7471	0	29.4943	Inf	8.25e-06	0.000355019	FALSE
hCP	hVZ	XLOC_009474	251.939	132.218	371.661	1.49107	0.00290454	0.0485832	FALSE
hCP	hVZ	XLOC_010102	346.712	143.025	550.4	1.94422	2.78e-05	0.00104147	FALSE
hCP	hVZ	XLOC_010384	36.0232	3.39674	68.6497	4.33703	2.57e-05	0.000981062	FALSE
hCP	hVZ	XLOC_010472	35.6568	0.774457	70.5391	6.50909	4.59e-08	3.14e-06	FALSE
hCP	hVZ	XLOC_010504	236.056	14.4678	457.645	4.98331	1.37e-16	3.97e-14	FALSE
hCP	hVZ	XLOC_010727	74.5755	1.09502	148.056	7.07905	9.88e-14	1.53e-11	FALSE
hCP	hVZ	XLOC_010837	15.9957	0	31.9914	Inf	4.57e-06	0.000212313	FALSE
hCP	hVZ	XLOC_010839	8.50563	0	17.0113	Inf	0.000342236	0.00880757	FALSE
hCP	hVZ	XLOC_010887	9.7118	0	19.4236	Inf	0.000268664	0.00709821	FALSE
hCP	hVZ	XLOC_011050	10.1437	0	20.2874	Inf	0.000186712	0.00504775	FALSE
hCP	hVZ	XLOC_011060	46.0138	0	92.0275	Inf	7.58e-05	0.0174744	FALSE
hCP	hVZ	XLOC_011087	6.56007	0	13.1201	Inf	0.00122763	0.0246055	FALSE
hCP	hVZ	XLOC_011155	9.96061	0	19.9212	Inf	0.000158732	0.00439347	FALSE
hCP	hVZ	XLOC_011221	8.43393	0	16.8679	Inf	0.000532934	0.0123907	FALSE
hCP	hVZ	XLOC_011306	31.4031	5.37126	57.435	3.4186	0.000931117	0.0196699	FALSE
hCP	hVZ	XLOC_011345	118.518	0	237.036	Inf	7.38e-06	0.00683659	FALSE
hCP	hVZ	XLOC_011346	20.0798	0	40.1597	Inf	3.02e-07	1.85e-05	FALSE
hCP	hVZ	XLOC_011362	10.7119	0	21.4237	Inf	0.000125672	0.00369857	FALSE
hCP	hVZ	XLOC_011414	69.588	5.71072	133.465	4.54665	9.55e-08	6.35e-06	FALSE
hCP	hVZ	XLOC_011545	5.91209	0	11.8242	Inf	0.00194608	0.035627	FALSE
hCP	hVZ	XLOC_011573	81.1785	7.37865	154.978	4.39256	1.88e-08	1.41e-06	FALSE
hCP	hVZ	XLOC_011893	7.41164	0	14.8233	Inf	0.000920845	0.0196699	FALSE
hCP	hVZ	XLOC_012171	46.2731	10.3707	82.1755	2.98619	0.000580023	0.0130927	FALSE
hCP	hVZ	XLOC_012343	6.16466	0	12.3293	Inf	0.00162736	0.0307611	FALSE
hCP	hVZ	XLOC_012562	10.7877	0	21.5755	Inf	0.000128573	0.00373664	FALSE
hCP	hVZ	XLOC_012567	27.8546	0	55.7091	Inf	0.000256033	0.036321	FALSE
hCP	hVZ	XLOC_012568	48.1776	0	96.3553	Inf	6.69e-05	0.0172914	FALSE
hCP	hVZ	XLOC_012618	50.2417	13.8005	86.6828	2.65102	0.00160527	0.0305923	FALSE
hCP	hVZ	XLOC_012824	11.6771	0	23.3542	Inf	6.24e-05	0.00207291	FALSE
hCP	hVZ	XLOC_012900	114.305	0	228.61	Inf	8.82e-06	0.00683659	FALSE
hCP	hVZ	XLOC_013431	5.30345	0	10.6069	Inf	0.00276862	0.0469858	FALSE
hCP	hVZ	XLOC_013475	6.68664	0	13.3733	Inf	0.00132657	0.0263613	FALSE
hCP	hVZ	XLOC_013717	5.01313	0	10.0263	Inf	0.00276074	0.0469858	FALSE
hCP	hVZ	XLOC_013868	15.8774	0	31.7548	Inf	4.32e-06	0.000204909	FALSE
hCP	hVZ	XLOC_013869	120.473	11.7379	229.207	4.2874	9.66e-10	9.36e-08	FALSE
hCP	hVZ	XLOC_014270	8.57324	0	17.1465	Inf	0.000416289	0.0102965	FALSE
hCP	hVZ	XLOC_014318	16.8692	0	33.7384	Inf	2.66e-06	0.000134205	FALSE
hISVZ	hVZ	XLOC_003795	13.0132	0	26.0264	Inf	0.000254073	0.0169855	FALSE
hISVZ	hVZ	XLOC_007110	13.1622	0	26.3245	Inf	0.000279788	0.0178228	FALSE
hISVZ	hVZ	XLOC_007467	12.7357	0	25.4715	Inf	0.000167301	0.0118836	FALSE
hISVZ	hVZ	XLOC_007620	31.2146	0	62.4292	Inf	1.62e-09	3.35e-07	FALSE
hISVZ	hVZ	XLOC_008367	20.6111	0.960268	40.2618	5.38983	0.000340742	0.0203818	FALSE
hISVZ	hVZ	XLOC_008501	46.3326	3.76337	88.9018	4.56212	2.36e-06	0.000315714	FALSE
hISVZ	hVZ	XLOC_008735	66.8162	0	133.632	Inf	9.8e-18	7.9e-15	FALSE
hISVZ	hVZ	XLOC_011280	40.0781	0	80.1563	Inf	1.11e-11	4.19e-09	FALSE
hISVZ	hVZ	XLOC_012567	25.4873	0	50.9745	Inf	1.79e-07	3.13e-05	FALSE
hISVZ	hVZ	XLOC_012568	43.9982	0	87.9965	Inf	1.42e-12	8.09e-10	FALSE
hISVZ	hVZ	XLOC_013029	12.8369	0	25.6738	Inf	0.000353158	0.0205828	FALSE
hISVZ	hVZ	XLOC_014318	15.1774	0	30.3548	Inf	9.34e-05	0.00804697	FALSE
hOSVZ	hVZ	XLOC_001943	7.25188	0	14.5038	Inf	0.000416572	0.021167	FALSE
hOSVZ	hVZ	XLOC_002503	8.06576	0	16.1315	Inf	0.000276009	0.0185424	FALSE
hOSVZ	hVZ	XLOC_002616	7.37916	0	14.7583	Inf	0.000427605	0.0212843	FALSE
hOSVZ	hVZ	XLOC_002925	6.30372	0	12.6074	Inf	0.0010062	0.0402313	FALSE
hOSVZ	hVZ	XLOC_003894	7.65503	0	15.3101	Inf	0.000367618	0.0199381	FALSE
hOSVZ	hVZ	XLOC_003993	27.865	3.27266	52.4574	4.00261	4.55e-05	0.0042698	FALSE
hOSVZ	hVZ	XLOC_004818	6.4282	0	12.8564	Inf	0.000983962	0.0402313	FALSE
hOSVZ	hVZ	XLOC_005311	10.8604	0	21.7207	Inf	2.73e-05	0.00283063	FALSE
hOSVZ	hVZ	XLOC_005482	8.38738	0	16.7748	Inf	0.000198566	0.0138372	FALSE
hOSVZ	hVZ	XLOC_005769	6.68818	0	13.3764	Inf	0.000804097	0.0344069	FALSE
hOSVZ	hVZ	XLOC_006301	10.3442	0	20.6885	Inf	4.8e-05	0.00433198	FALSE
hOSVZ	hVZ	XLOC_006455	144.795	51.919	237.672	2.19464	6.88e-05	0.00578756	FALSE
hOSVZ	hVZ	XLOC_006852	6.60341	0	13.2068	Inf	0.000685177	0.0309472	FALSE
hOSVZ	hVZ	XLOC_007715	25.1851	0	50.3702	Inf	3.6e-05	0.021981	FALSE
hOSVZ	hVZ	XLOC_008367	20.4464	1.06596	39.8269	5.22351	1.5e-05	0.00182562	FALSE
hOSVZ	hVZ	XLOC_008501	52.4352	16.9718	87.8986	2.3727	0.00112478	0.0435095	FALSE
hOSVZ	hVZ	XLOC_008735	65.4873	0	130.975	Inf	1.05e-20	6.41e-18	FALSE
hOSVZ	hVZ	XLOC_009358	6.09443	0	12.1889	Inf	0.00119358	0.0447867	FALSE
hOSVZ	hVZ	XLOC_009928	6.72213	0	13.4443	Inf	0.000764954	0.0337752	FALSE
hOSVZ	hVZ	XLOC_010839	7.75635	0	15.5127	Inf	0.000281291	0.0185424	FALSE
hOSVZ	hVZ	XLOC_010952	15.3412	1.4257	29.2567	4.35902	0.000638645	0.0293897	FALSE
hOSVZ	hVZ	XLOC_011026	21.1625	0	42.3251	Inf	5.87e-09	1.3e-06	FALSE
hOSVZ	hVZ	XLOC_011050	8.91764	0	17.8353	Inf	0.000137737	0.0098806	FALSE
hOSVZ	hVZ	XLOC_011060	47.416	12.2277	82.6043	2.75606	0.000360157	0.0199381	FALSE
hOSVZ	hVZ	XLOC_011155	9.1468	0	18.2936	Inf	9.88e-05	0.0077757	FALSE
hOSVZ	hVZ	XLOC_011725	7.70568	0	15.4114	Inf	0.000363097	0.0199381	FALSE
hOSVZ	hVZ	XLOC_011893	6.39419	0	12.7884	Inf	0.00100168	0.0402313	FALSE
hOSVZ	hVZ	XLOC_012562	9.48384	0	18.9677	Inf	8.78e-05	0.00713493	FALSE
hOSVZ	hVZ	XLOC_012567	24.9549	0	49.9098	Inf	2.66e-10	7.21e-08	FALSE
hOSVZ	hVZ	XLOC_012991	6.86039	0	13.7208	Inf	0.00060224	0.0282474	FALSE
hOSVZ	hVZ	XLOC_013029	12.8596	0	25.7193	Inf	6.96e-05	0.0278751	FALSE
hOSVZ	hVZ	XLOC_013926	6.12649	0	12.253	Inf	0.0011417	0.0435095	FALSE
hOSVZ	hVZ	XLOC_013994	25386.9	12649	38124.8	1.5917	0.000395254	0.0207697	FALSE
hOSVZ	hVZ	XLOC_014318	14.9617	0	29.9233	Inf	9.46e-07	0.000144279	FALSE
hCP	hVZ	XLOC_001486	73.4328	124.926	21.9396	-2.50946	0.000950983	0.0197414	TRUE
hCP	hVZ	XLOC_001602	16.516	33.0319	0	-Inf	1.38e-05	0.000563172	TRUE
hCP	hVZ	XLOC_002380	15.1531	30.3061	0	-Inf	2.99e-05	0.00110496	TRUE
hCP	hVZ	XLOC_002592	62.0888	124.178	0	-Inf	4.85e-05	0.0172914	TRUE
hCP	hVZ	XLOC_002592	62.0888	124.178	0	-Inf	8.72e-16	2.25e-13	TRUE
hCP	hVZ	XLOC_003411	10.4064	20.8128	0	-Inf	0.000612756	0.0135682	TRUE
hCP	hVZ	XLOC_003769	210.936	379.962	41.911	-3.18045	4.09e-09	3.39e-07	TRUE
hCP	hVZ	XLOC_004695	42.7761	85.5523	0	-Inf	0.000115029	0.022287	TRUE
hCP	hVZ	XLOC_004695	42.7761	85.5523	0	-Inf	5.85e-12	7.55e-10	TRUE
hCP	hVZ	XLOC_005252	58.5616	117.123	0	-Inf	5.24e-05	0.0172914	TRUE
hCP	hVZ	XLOC_005488	8.61206	17.2241	0	-Inf	0.00165717	0.0310719	TRUE
hCP	hVZ	XLOC_006166	17.1353	34.2705	0	-Inf	9.31e-06	0.000393545	TRUE
hCP	hVZ	XLOC_006993	20.2473	40.4946	0	-Inf	1.29e-06	7.51e-05	TRUE
hCP	hVZ	XLOC_007002	337.102	553.607	120.597	-2.19867	7.6e-06	0.000339809	TRUE
hCP	hVZ	XLOC_007420	22.7453	43.8397	1.65102	-4.73081	0.000297737	0.00777797	TRUE
hCP	hVZ	XLOC_007985	8.44457	16.8891	0	-Inf	0.00241767	0.0422637	TRUE
hCP	hVZ	XLOC_008689	14.751	29.502	0	-Inf	4.03e-05	0.00143977	TRUE
hCP	hVZ	XLOC_008729	19.4049	38.8098	0	-Inf	2.22e-06	0.0001145	TRUE
hCP	hVZ	XLOC_008875	10.4735	20.9471	0	-Inf	0.000591774	0.0132296	TRUE
hCP	hVZ	XLOC_009880	10.675	21.3499	0	-Inf	0.000522228	0.0122645	TRUE
hCP	hVZ	XLOC_010853	85.0505	157.789	12.3123	-3.67982	1.98e-06	0.000104383	TRUE
hCP	hVZ	XLOC_011025	8.59367	17.1873	0	-Inf	0.00177897	0.0330888	TRUE
hCP	hVZ	XLOC_011057	11.3397	22.6795	0	-Inf	0.000344727	0.00880757	TRUE
hCP	hVZ	XLOC_011183	94.191	188.382	0	-Inf	1.84e-05	0.0106928	TRUE
hCP	hVZ	XLOC_011613	13.3589	26.7178	0	-Inf	8.39e-05	0.00258884	TRUE
hCP	hVZ	XLOC_011648	12.0342	24.0683	0	-Inf	0.000229547	0.00613444	TRUE
hCP	hVZ	XLOC_012004	252.374	444.632	60.115	-2.88682	3.52e-08	2.48e-06	TRUE
hCP	hVZ	XLOC_012170	9.59046	19.1809	0	-Inf	0.00093674	0.0196699	TRUE
hCP	hVZ	XLOC_012658	30.1357	60.2713	0	-Inf	0.000265573	0.036321	TRUE
hCP	hVZ	XLOC_012738	12.4667	24.9334	0	-Inf	0.000170627	0.00466715	TRUE
hCP	hVZ	XLOC_013060	13.5791	27.1581	0	-Inf	8.48e-05	0.00258884	TRUE
hCP	hVZ	XLOC_013282	41.3374	82.6748	0	-Inf	1.27e-11	1.47e-09	TRUE
hCP	hVZ	XLOC_013612	325.065	569.066	81.0651	-2.81144	9.71e-09	7.66e-07	TRUE
hCP	hVZ	XLOC_013856	13.6077	27.2154	0	-Inf	8.38e-05	0.00258884	TRUE
hCP	hVZ	XLOC_013981	192.408	320.906	63.9105	-2.32803	3.81e-05	0.0013827	TRUE
hCP	hVZ	XLOC_014048	9.39529	18.7906	0	-Inf	0.000963759	0.0198296	TRUE
hCP	hVZ	XLOC_014192	198.324	396.649	0	-Inf	3.68e-06	0.00683659	TRUE
hCP	hVZ	XLOC_014198	24.4785	48.957	0	-Inf	1.12e-07	7.24e-06	TRUE
hCP	hVZ	XLOC_014351	183.312	354.494	12.1305	-4.86904	1.64e-14	3.46e-12	TRUE
hISVZ	hVZ	XLOC_000777	12.7057	25.4114	0	-Inf	3.73e-05	0.00368701	TRUE
hISVZ	hVZ	XLOC_001151	9.56894	19.1379	0	-Inf	0.000290973	0.0178751	TRUE
hISVZ	hVZ	XLOC_001327	112.722	215.27	10.175	-4.40304	1.05e-10	2.66e-08	TRUE
hISVZ	hVZ	XLOC_001398	11.6812	23.3624	0	-Inf	6.93e-05	0.00655902	TRUE
hISVZ	hVZ	XLOC_001602	35.2781	70.5562	0	-Inf	3.83e-11	1.24e-08	TRUE
hISVZ	hVZ	XLOC_002647	34.026	68.0521	0	-Inf	6.88e-11	1.96e-08	TRUE
hISVZ	hVZ	XLOC_002746	54.0306	102.397	5.66401	-4.17621	6.65e-07	9.45e-05	TRUE
hISVZ	hVZ	XLOC_003201	7.8479	15.6958	0	-Inf	0.000958375	0.0473562	TRUE
hISVZ	hVZ	XLOC_004032	3790.47	5056.77	2524.18	-1.0024	0.00077905	0.0411809	TRUE
hISVZ	hVZ	XLOC_004609	8.28195	16.5639	0	-Inf	0.000700833	0.0379284	TRUE
hISVZ	hVZ	XLOC_004926	9.9924	19.9848	0	-Inf	0.00019919	0.01372	TRUE
hISVZ	hVZ	XLOC_005252	11.0812	22.1625	0	-Inf	0.000117359	0.0088919	TRUE
hISVZ	hVZ	XLOC_006638	16.2317	32.4634	0	-Inf	3.76e-06	0.000450146	TRUE
hISVZ	hVZ	XLOC_006689	7.97596	15.9519	0	-Inf	0.000884782	0.045707	TRUE
hISVZ	hVZ	XLOC_006886	11.2491	22.4982	0	-Inf	9.93e-05	0.00805983	TRUE
hISVZ	hVZ	XLOC_007236	13.4141	26.8283	0	-Inf	2.55e-05	0.00275665	TRUE
hISVZ	hVZ	XLOC_007346	8.82815	17.6563	0	-Inf	0.000484947	0.026885	TRUE
hISVZ	hVZ	XLOC_007796	98.6551	191.274	6.03592	-4.98592	5.05e-12	2.3e-09	TRUE
hISVZ	hVZ	XLOC_007985	7.78628	15.5726	0	-Inf	0.000928815	0.0469155	TRUE
hISVZ	hVZ	XLOC_008689	9.76898	19.538	0	-Inf	0.000282279	0.0178228	TRUE
hISVZ	hVZ	XLOC_009880	11.2357	22.4714	0	-Inf	9.56e-05	0.00804697	TRUE
hISVZ	hVZ	XLOC_011183	28.911	57.822	0	-Inf	1.14e-09	2.6e-07	TRUE
hISVZ	hVZ	XLOC_011765	50.5349	92.0396	9.03033	-3.3494	0.000115673	0.0088919	TRUE
hISVZ	hVZ	XLOC_012658	19.172	38.3441	0	-Inf	5.04e-07	8.18e-05	TRUE
hISVZ	hVZ	XLOC_012738	11.6332	23.2663	0	-Inf	7.55e-05	0.00686042	TRUE
hISVZ	hVZ	XLOC_013282	19.069	38.1381	0	-Inf	5.52e-07	8.37e-05	TRUE
hISVZ	hVZ	XLOC_013612	209.799	340.933	78.6651	-2.11569	3.5e-05	0.0036132	TRUE
hISVZ	hVZ	XLOC_013868	116.887	205.025	28.7489	-2.83422	2.59e-06	0.000326515	TRUE
hISVZ	hVZ	XLOC_014351	54.4859	96.5074	12.4644	-2.95283	0.000369417	0.0209921	TRUE
hOSVZ	hVZ	XLOC_000544	12.3737	24.7473	0	-Inf	8e-05	0.0278751	TRUE
hOSVZ	hVZ	XLOC_000544	12.3737	24.7473	0	-Inf	6.66e-05	0.00578756	TRUE
hOSVZ	hVZ	XLOC_000744	63.8321	111.291	16.3731	-2.76494	0.000312014	0.0190251	TRUE
hOSVZ	hVZ	XLOC_001183	11.326	22.652	0	-Inf	0.00012831	0.034772	TRUE
hOSVZ	hVZ	XLOC_001183	11.326	22.652	0	-Inf	0.000133238	0.00984751	TRUE
hOSVZ	hVZ	XLOC_001327	119.597	229.132	10.0623	-4.50914	6.29e-05	0.0278751	TRUE
hOSVZ	hVZ	XLOC_001329	13.7143	27.4286	0	-Inf	2.32e-05	0.00270027	TRUE
hOSVZ	hVZ	XLOC_001398	9.56112	19.1222	0	-Inf	0.000557007	0.0266381	TRUE
hOSVZ	hVZ	XLOC_001602	63.1652	126.33	0	-Inf	2.2e-08	5.36e-05	TRUE
hOSVZ	hVZ	XLOC_001602	63.1652	126.33	0	-Inf	1.05e-17	5.14e-15	TRUE
hOSVZ	hVZ	XLOC_002647	13.3152	26.6304	0	-Inf	2.44e-05	0.0027009	TRUE
hOSVZ	hVZ	XLOC_002746	48.9706	92.5622	5.3789	-4.10504	1.48e-06	0.000212425	TRUE
hOSVZ	hVZ	XLOC_003123	9.23645	18.4729	0	-Inf	0.000367862	0.0199381	TRUE
hOSVZ	hVZ	XLOC_003611	12.7506	25.5012	0	-Inf	2.79e-05	0.00283063	TRUE
hOSVZ	hVZ	XLOC_003769	104.238	169.679	38.7973	-2.12878	0.000400235	0.0207697	TRUE
hOSVZ	hVZ	XLOC_005252	18.9707	37.9415	0	-Inf	6.4e-07	0.000103996	TRUE
hOSVZ	hVZ	XLOC_007236	8.74786	17.4957	0	-Inf	0.000775485	0.0337752	TRUE
hOSVZ	hVZ	XLOC_007795	20.4336	40.0578	0.809405	-5.62908	4.34e-05	0.00423429	TRUE
hOSVZ	hVZ	XLOC_007796	183.277	360.606	5.94778	-5.92193	3.36e-07	0.000410167	TRUE
hOSVZ	hVZ	XLOC_009878	22.3498	41.6127	3.08685	-3.75281	0.00103661	0.0407788	TRUE
hOSVZ	hVZ	XLOC_011183	21.1317	42.2634	0	-Inf	9.24e-06	0.0075127	TRUE
hOSVZ	hVZ	XLOC_011201	37.6077	69.0433	6.17215	-3.48366	0.000109402	0.00833848	TRUE
hOSVZ	hVZ	XLOC_011765	43.9555	78.9806	8.93033	-3.14471	0.000358776	0.0199381	TRUE
hOSVZ	hVZ	XLOC_012192	150.582	233.12	68.0451	-1.77651	0.000876553	0.0368606	TRUE
hOSVZ	hVZ	XLOC_012738	9.36637	18.7327	0	-Inf	0.000524108	0.025566	TRUE
hOSVZ	hVZ	XLOC_012975	15.2692	30.5384	0	-Inf	0.000105087	0.0320385	TRUE
hOSVZ	hVZ	XLOC_013282	36.8433	73.6867	0	-Inf	2.88e-11	1e-08	TRUE
hOSVZ	hVZ	XLOC_013612	263.297	448.578	78.0164	-2.52351	3.26e-07	5.67e-05	TRUE
hOSVZ	hVZ	XLOC_014326	10.3503	20.7006	0	-Inf	0.000308137	0.0190251	TRUE
hOSVZ	hVZ	XLOC_014338	10.3885	20.7771	0	-Inf	0.000292596	0.01878	TRUE
