# Supplementary material for: Neurodevelopmental LincRNA Microsyteny Conservation and Mammalian Brain Size Evolution
Source: PLoS One. 2015 Jul 2;10(7):e0131818. doi: 10.1371/journal.pone.0131818 (PMC4489927; doi:10.1371/journal.pone.0131818)
Supplement: S2 Table — (XLSX) [file pone.0131818.s003.xlsx]

## Sheet: Sheet1
Table S2: Gene-neighborhood conservation of lincRNA expressed during human neurogenesis*
layer	ID	Enhancer-associated	LeftGene	RightGene	Pan (panTro4)	Gorilla (gorGor3)	Orangutan (ponAbe2)	Gibbon (nomLeu3)	Rhesus (rheMac3)	Marmoset (calJac3)	Bushbaby (otoGar3)	Mus (mm10)	Rat (rn4)	Naked mole-rat (hetGla2)	Guinea pig (cavPor3)	Rabbit (oryCun2)	Alpaca (vicPac2)	Sheep (oviAri3)	Cow (bosTau7)	Horse (equCab2)	Rhino (cerSim1)	Cat (felCat5)	Ferret (musFur1)	Dog (canFam3)	Panda (aliMel1)	Microbat (myoLuc2)	Elephant (loxAfr3)	Tenrec (echTel2)	Manatee (triMan1)	Armadillo (dasNov3)	Opossum (monDom5)	Platypus (ornAna1)	Chicken (galGal4)
ISVZ	XLOC_004609	yes	GALNT10	MFAP3	1	1	1	1	1	1	0	1	0	0	0	1	0	0	0	0	0	0	0	1	0	0	1	0	0	0	0	0	0
ISVZ	XLOC_006301	yes	HTR5A	PAXIP1	1	1	1	1	1	1	1	0	1	1	1	0	1	1	1	1	1	1	1	0	1	0	1	1	1	1	0	0	0
ISVZ	XLOC_006993	yes	PRAGMIN	DEFB4A	0	0	0	0	0	0	0	0	0	0	0	0	0	0	0	0	0	0	0	0	0	0	0	0	0	0	0	0	0
ISVZ	XLOC_001486	no	BCL11A	FANCL	1	1	1	1	1	1	1	1	1	1	1	1	1	1	1	1	1	1	1	1	1	1	1	0	1	0	1	1	1
ISVZ	XLOC_008524	no	ZMIZ1	RPS24	1	1	1	1	1	1	1	1	1	1	1	1	1	1	1	1	1	1	1	1	1	1	1	0	1	1	1	0	0
ISVZ	XLOC_008875	no	NRG3	SH2D4B	1	1	1	1	1	1	1	1	1	1	1	0	1	1	1	1	1	1	1	1	1	1	1	1	1	1	1	0	0
ISVZ	XLOC_011057	no	FAM71D	GPHN	1	1	1	1	1	1	1	0	0	0	0	1	1	1	1	1	1	1	0	1	1	0	1	1	1	1	0	0	0
ISVZ	XLOC_012900	no	SALL3	GALR1	1	1	1	1	1	1	1	1	1	1	1	0	1	1	1	0	1	0	1	1	1	1	1	0	1	1	1	0	0
OSVZ	XLOC_000744	yes	C1orf130	RCAN3	1	1	1	1	1	1	1	0	0	0	0	0	1	1	1	1	1	1	1	1	1	1	1	1	1	1	0	0	0
OSVZ	XLOC_001036	yes	KCNN3	ADAR	1	1	1	1	1	1	1	1	1	1	1	0	1	1	1	1	1	1	1	0	1	0	1	1	1	1	1	0	0
OSVZ	XLOC_001398	yes	EFR3B	DNAJC27	1	1	1	1	1	1	1	0	0	1	0	1	1	1	1	1	1	1	1	1	1	1	1	0	0	0	0	0	0
OSVZ	XLOC_001602	yes	POU3F3	TMEM182	1	1	1	0	1	1	1	1	1	1	1	1	1	1	1	1	1	1	1	1	1	1	1	1	1	1	1	0	0
OSVZ	XLOC_001646	yes	MKI67IP	CLASP1	1	1	1	1	1	1	1	0	0	1	0	0	0	1	0	0	1	0	0	0	0	0	0	0	1	1	0	0	0
OSVZ	XLOC_002647	yes	SEMA3B	GNAI2	1	1	1	1	1	1	1	1	1	1	1	1	1	1	1	1	1	1	1	1	1	0	1	1	1	0	0	0	0
OSVZ	XLOC_002746	yes	CCDC54	CBLB	1	1	1	1	1	1	1	0	1	0	1	1	1	1	1	1	1	1	1	1	1	1	1	1	1	1	0	0	0
OSVZ	XLOC_003123	yes	SEMA3B	GNAI2	1	1	1	1	1	1	1	0	0	1	0	1	1	0	0	1	1	0	0	0	0	0	1	0	0	0	0	0	0
OSVZ	XLOC_003411	yes	PDE6B	PIGG	1	1	1	1	1	1	0	0	0	0	0	0	0	1	0	1	0	0	1	1	0	0	0	0	0	0	0	0	0
OSVZ	XLOC_005252	yes	HSPA1B	HSPA1A	1	1	1	1	1	1	0	0	0	0	0	1	0	1	0	1	1	0	0	1	1	0	0	0	1	0	0	0	0
OSVZ	XLOC_006886	yes	ZNF706	YWHAZ	1	1	1	1	1	1	1	0	0	1	1	0	1	1	1	1	1	1	1	1	1	1	1	0	1	1	0	0	0
OSVZ	XLOC_009880	yes	SH2B3	FAM109A	1	1	1	1	1	1	0	0	1	0	0	0	1	1	N/A	1	1	1	0	1	1	1	1	0	1	0	0	0	0
OSVZ	XLOC_011648	yes	ERCC4	SHISA9	1	1	1	1	1	1	1	1	1	1	1	1	1	1	0	1	1	1	1	1	1	0	1	0	1	1	0	0	0
OSVZ	XLOC_012170	yes	TMEM98	MYO1D	1	0	1	1	1	1	0	0	0	0	0	0	0	1	N/A	0	1	0	0	0	0	N/A	0	0	0	0	0	0	0
OSVZ	XLOC_012192	yes	NEUROD2	CDK12	1	1	1	1	1	1	1	1	1	1	1	1	1	1	1	1	1	1	1	1	1	1	1	1	1	1	1	0	0
OSVZ	XLOC_012975	yes	NACC1	TRMT1	1	1	1	1	1	1	1	0	0	0	0	0	1	1	1	1	1	0	1	1	1	1	1	1	1	0	0	0	0
OSVZ	XLOC_013282	yes	CDH2	DSC3	1	1	1	1	1	1	1	1	1	1	1	1	1	1	1	1	1	1	1	1	0	0	1	0	1	0	1	1	0
OSVZ	XLOC_013981	yes	COL18A1	POFUT2	1	1	1	1	1	1	0	0	0	0	0	0	1	0	N/A	1	1	1	0	1	0	N/A	0	0	0	0	0	0	0
OSVZ	XLOC_000544	no	CTA-55I10.1	PLXNA2	1	1	1	1	1	1	1	1	0	1	1	1	1	1	1	1	1	1	1	1	1	1	1	0	1	1	1	0	0
OSVZ	XLOC_000682	no	PRDM16	ACTRT2	1	1	1	1	1	1	1	1	1	1	1	0	1	1	1	1	1	1	0	1	1	1	1	1	1	1	1	0	0
OSVZ	XLOC_000777	no	KIAA1522	SYNC	1	1	1	1	1	1	0	0	0	0	0	0	0	0	0	0	0	0	0	0	0	0	0	0	0	0	0	0	0
OSVZ	XLOC_001183	no	CTA-55I10.1	PLXNA2	1	1	1	1	1	1	1	0	0	0	1	0	1	0	1	1	1	1	0	1	1	1	1	1	1	1	0	0	0
OSVZ	XLOC_001327	no	CMPK2	SOX11	1	1	1	1	1	1	1	1	0	0	0	1	1	1	0	1	1	0	1	1	1	0	0	0	1	1	0	0	0
OSVZ	XLOC_001329	no	ID2	RNF144A	1	1	1	1	1	1	0	0	0	0	0	0	0	0	0	0	1	0	0	0	0	0	0	0	0	0	0	0	0
OSVZ	XLOC_002592	no	KCNH8	SATB1	1	1	1	1	1	1	1	1	0	1	1	1	1	1	1	1	1	1	1	1	1	1	1	0	0	1	0	0	0
OSVZ	XLOC_003611	no	BMPR1B	PDLIM5	1	1	1	1	1	1	1	1	1	1	1	1	1	1	1	1	1	1	1	1	1	1	1	1	1	1	0	0	0
OSVZ	XLOC_003769	no	TLL1	CPE	1	1	1	1	1	1	1	0	0	1	0	0	1	0	0	1	1	1	1	0	1	1	1	0	0	1	0	0	0
OSVZ	XLOC_005754	no	MTRNR2L9	PRIM2	1	0	0	0	0	0	0	0	0	0	0	0	0	0	0	0	0	0	0	0	0	0	0	0	0	0	0	0	0
OSVZ	XLOC_006638	no	CUL1	C7orf33	1	1	1	1	1	1	1	0	0	1	0	1	1	1	1	1	1	1	1	1	1	1	1	0	1	1	0	0	0
OSVZ	XLOC_007236	no	FAM135B	KHDRBS3	1	1	1	1	1	1	0	0	0	0	0	0	0	1	0	0	1	0	0	0	0	0	0	0	1	0	0	0	0
OSVZ	XLOC_007346	no	GRHPR	ZCCHC7	1	1	1	1	1	1	1	0	0	0	0	0	0	0	0	1	0	1	0	0	1	1	0	0	0	0	0	0	0
OSVZ	XLOC_007795	no	TDRD7	BDAG1/C9orf174	1	1	1	1	1	1	0	0	0	0	0	0	0	0	0	0	0	0	0	0	0	0	0	0	0	0	0	0	0
OSVZ	XLOC_008689	no	PFKP	ADARB2	1	1	1	1	1	1	1	1	1	1	1	1	1	1	1	1	1	1	1	1	1	1	1	1	1	0	0	0	0
OSVZ	XLOC_009878	no	CUX2	MYL2	1	1	1	1	1	1	0	0	0	1	1	0	0	1	0	0	0	1	1	1	1	1	0	0	0	1	0	0	0
OSVZ	XLOC_011183	no	UBE3A	SNURF	1	1	1	1	1	1	1	0	0	1	0	0	1	1	0	1	1	0	1	1	1	0	1	0	1	1	0	0	0
OSVZ	XLOC_012618	no	TMEM200C	EPB41L3	1	1	1	1	1	1	1	1	1	1	1	1	1	1	1	1	1	1	1	1	1	1	1	1	1	1	1	1	0
OSVZ	XLOC_013612	no	KCNQ2	CHRNA4	1	1	1	1	1	1	1	1	1	1	0	0	1	1	1	1	1	1	1	1	1	1	1	0	1	1	1	1	1
OSVZ	XLOC_014326	no	SEZ6L	MYO18B	1	1	1	1	0	1	1	0	0	1	1	1	1	1	1	1	1	0	1	1	1	1	1	1	1	1	0	0	0
OSVZ	XLOC_014338	no	CABP7	NF2	0	1	1	1	1	1	1	1	1	1	1	1	1	1	1	1	1	1	1	1	1	1	1	1	1	1	0	0	0
VZ	XLOC_001326	yes	CMPK2	SOX11	1	1	1	1	1	1	1	0	0	0	0	0	0	0	0	0	1	0	0	0	0	0	1	0	1	1	0	0	0
VZ	XLOC_003509	yes	KLF3	PTTG2	1	1	1	1	1	1	1	1	1	0	0	1	1	1	1	0	1	1	0	1	1	1	1	1	0	0	1	1	1
VZ	XLOC_003993	yes	CCNG2	CCNI	1	1	1	1	1	1	1	1	1	1	1	0	1	1	1	1	1	1	1	1	1	1	1	1	1	1	0	0	0
VZ	XLOC_004165	yes	HMGB2	SAP30	1	1	1	1	1	1	0	0	0	0	0	0	1	1	1	1	1	1	1	1	0	1	1	0	0	1	0	0	0
VZ	XLOC_004692	yes	PDCD6	SDHA	1	1	1	1	1	1	0	0	0	1	0	0	N/A	0	N/A	0	0	0	0	0	0	1	1	0	1	1	0	0	0
VZ	XLOC_005323	yes	TMEM14A	TRAM2	1	1	1	1	1	1	1	0	0	1	1	0	0	1	1	1	1	0	1	0	1	1	1	0	0	1	0	0	0
VZ	XLOC_005417	yes	NR2E1	OSTM1	1	1	1	1	1	1	1	1	1	1	1	1	1	1	1	1	1	1	1	1	1	1	1	1	1	1	1	1	1
VZ	XLOC_005464	yes	MOXD1	CTGF	1	1	1	1	1	1	1	0	0	0	0	0	1	1	1	1	1	1	0	1	1	0	0	1	1	0	0	0	0
VZ	XLOC_005482	yes	ABRACL	REPS1	1	1	1	1	1	1	1	0	0	0	0	0	1	1	0	1	1	0	1	1	1	1	1	0	1	0	0	0	0
VZ	XLOC_005634	yes	ID4	RNF144B	1	1	1	1	1	1	1	0	0	1	0	1	1	1	1	1	1	1	1	1	1	1	1	0	1	1	1	1	0
VZ	XLOC_006507	yes	GNAI1	MAGI2	1	1	1	1	1	1	1	0	0	1	1	1	1	1	1	1	1	1	1	1	1	1	1	0	1	1	0	0	0
VZ	XLOC_007093	yes	RAB2A	CA8	1	1	1	1	1	0	1	1	1	0	1	0	1	1	N/A	1	1	1	N/A	1	1	1	1	0	1	0	0	0	0
VZ	XLOC_007715	yes	ANKRD20A4	CBWD6	1	1	1	1	1	1	0	0	0	0	0	0	N/A	0	N/A	1	1	1	0	0	0	0	0	0	0	0	0	0	0
VZ	XLOC_008370	yes	SFMBT2	PRKCQ	1	1	0	1	1	1	1	1	0	1	1	1	1	1	1	1	1	1	1	1	1	1	1	1	1	1	1	0	0
VZ	XLOC_008632	yes	EMX2	PDZD8	1	1	1	1	1	1	1	0	1	1	1	1	1	1	0	1	1	1	1	1	1	1	1	0	1	1	0	0	0
VZ	XLOC_008735	yes	PRPF18	BEND7	1	1	1	1	1	1	1	1	1	1	1	1	1	1	1	1	1	1	1	1	1	1	1	1	1	1	1	1	1
VZ	XLOC_009116	yes	HSD17B12	TTC17	1	1	1	1	1	1	1	0	1	1	1	1	1	1	1	1	1	0	1	1	0	1	1	1	1	1	0	0	0
VZ	XLOC_009224	yes	KCTD21	ALG8	1	1	1	1	1	0	0	0	0	0	0	0	0	1	N/A	0	1	0	0	0	0	0	0	0	0	0	0	0	0
VZ	XLOC_009474	yes	SCYL-1	FRMD8	1	1	1	1	1	1	1	1	1	1	1	0	1	1	1	1	1	1	1	0	1	0	1	1	1	1	1	1	0
VZ	XLOC_010102	yes	XRCC6BP1	CTDSP2	1	1	1	1	1	1	1	0	0	1	0	1	1	1	1	1	1	1	1	1	1	1	1	0	1	1	0	0	0
VZ	XLOC_010952	yes	JAG2	GPR132	1	1	1	1	1	1	0	0	0	0	0	0	1	1	0	1	1	0	0	1	1	0	0	1	0	0	0	0	0
VZ	XLOC_011026	yes	DDHD1	FERMT2	1	1	1	1	1	1	0	0	0	1	0	0	1	1	1	1	1	0	1	1	1	0	1	1	1	1	0	0	0
VZ	XLOC_011280	yes	TLN2	C2CD4B	1	1	1	1	1	1	0	1	0	0	0	1	1	1	1	1	1	1	1	1	N/A	1	1	1	1	1	1	N/A	0
VZ	XLOC_011345	yes	RHCG	POLG	1	1	1	1	1	1	1	1	1	1	1	1	1	1	1	1	1	1	1	1	1	N/A	1	1	1	1	1	1	1
VZ	XLOC_011573	yes	TICRR	RHCG	1	1	1	1	1	1	1	0	0	0	0	0	1	1	1	1	1	0	0	0	1	0	0	0	1	1	0	0	0
VZ	XLOC_012343	yes	RFNG	DCXR	1	1	1	1	1	1	0	0	0	0	0	0	0	0	N/A	N/A	1	0	0	0	0	0	0	0	0	0	0	0	0
VZ	XLOC_012567	yes	SLC39A11	SOX9	1	1	N/A	N/A	1	1	1	1	1	1	1	1	1	1	1	1	1	1	1	1	1	1	1	1	1	1	1	1	1
VZ	XLOC_012568	yes	SLC39A11	SOX9	1	1	1	1	1	1	1	1	1	1	1	1	1	1	1	1	1	0	1	0	1	0	1	1	1	1	1	0	1
VZ	XLOC_012991	yes	PDE4C	RAB3A	1	1	1	1	1	1	1	1	0	0	0	0	1	1	1	1	1	1	1	1	1	1	1	0	1	0	0	0	0
VZ	XLOC_013431	yes	C20orf202	TMEM74B	1	1	1	1	1	1	1	0	0	0	0	0	1	1	1	1	1	1	1	1	1	1	0	0	0	1	0	0	0
VZ	XLOC_013475	yes	RIN2	SLC24A3	1	1	1	1	1	1	1	1	1	1	0	1	1	1	N/A	N/A	1	1	1	1	1	1	0	0	1	1	0	0	0
VZ	XLOC_013868	yes	CXADR	USP25	1	1	1	1	1	1	1	1	1	1	1	1	0	1	1	1	1	1	1	1	1	0	1	1	1	1	0	0	0
VZ	XLOC_014192	yes	MN1	CRYBA4	1	1	1	1	1	1	1	1	0	1	1	1	1	1	1	1	1	0	1	1	1	0	1	1	1	1	0	0	0
VZ	XLOC_014270	yes	GRAMD4	CELSR1	1	1	1	1	1	1	1	0	0	0	0	0	1	1	N/A	1	1	0	0	0	0	0	1	0	0	0	0	0	0
VZ	XLOC_000363	no	TRIM45	TTF2	1	1	1	1	1	1	0	0	0	0	0	0	0	0	0	0	1	0	0	0	0	0	1	0	0	0	0	0	0
VZ	XLOC_000390	no	NBPF15	PPIAL4D	1	1	1	1	1	N/A	1	0	0	0	0	0	0	0	0	0	0	0	0	0	0	0	0	0	0	0	0	0	0
VZ	XLOC_001600	no	POU3F3	TMEM182	1	1	1	N/A	1	1	1	0	0	1	1	1	1	1	1	1	1	1	1	1	1	1	1	1	1	0	1	N/A	0
VZ	XLOC_001703	no	RND3	MMADHC	1	1	1	1	1	0	1	0	1	1	0	1	1	0	0	0	1	0	1	1	1	1	1	1	1	0	0	0	0
VZ	XLOC_001943	no	TSSC1	MYT1L	1	1	0	1	1	1	0	0	0	0	0	0	0	0	0	0	0	0	0	0	0	0	0	0	0	0	0	0	0
VZ	XLOC_002233	no	POU3F3	TMEM182	1	1	1	1	1	1	1	1	N/A	1	1	1	1	1	1	1	1	1	1	1	1	1	1	1	1	0	1	0	0
VZ	XLOC_002240	no	POU3F3	TMEM182	1	1	1	0	1	1	1	1	1	1	1	1	1	1	1	1	1	1	1	1	1	1	1	1	1	1	1	0	0
VZ	XLOC_002241	no	POU3F3	TMEM182	1	1	1	1	1	1	1	1	1	1	1	1	1	1	1	1	1	1	1	1	1	1	1	1	1	1	1	1	0
VZ	XLOC_003153	no	SUCLG2	KBTBD8	1	1	0	1	1	1	1	0	0	0	0	0	1	0	0	1	0	1	1	1	1	0	0	0	0	1	0	0	0
VZ	XLOC_003201	no	CCDC54	CBLB	1	1	1	1	1	1	1	1	1	0	1	0	N/A	1	1	1	1	1	1	0	1	0	1	1	1	1	1	0	1
VZ	XLOC_003523	no	SHISA3	BEND4	1	1	1	1	1	1	0	0	0	1	1	0	0	1	0	0	0	0	0	0	0	0	0	0	0	0	0	0	0
VZ	XLOC_003559	no	CENPC1	EPHA5	1	1	1	1	1	1	0	1	0	0	0	1	1	0	0	1	1	1	1	1	1	1	1	1	1	1	0	0	0
VZ	XLOC_003795	no	ODZ3	AGA	1	1	1	1	1	1	1	1	1	1	1	1	1	1	1	1	1	1	1	1	1	1	1	1	1	1	1	1	1
VZ	XLOC_003894	no	PROM1	CD38	1	1	1	1	0	1	0	0	0	0	0	0	0	0	0	1	1	1	1	1	1	0	0	0	1	1	0	0	0
VZ	XLOC_004069	no	INTU	FAT4	1	1	1	1	1	1	1	1	1	1	1	1	1	1	1	1	1	1	1	1	1	1	1	0	1	1	0	0	0
VZ	XLOC_004509	no	APC	EPB41L4A	1	1	1	1	1	1	1	1	1	1	1	1	1	1	0	1	1	1	1	0	0	1	1	1	1	1	0	0	0
VZ	XLOC_004695	no	TPPP	CEP72	1	1	1	0	0	0	0	0	0	0	0	0	0	0	0	0	0	0	0	0	0	0	0	0	0	0	0	0	0
VZ	XLOC_004818	no	PELO	ISL1	1	1	1	1	1	0	0	0	0	0	0	0	0	1	N/A	0	0	0	0	0	1	0	0	0	0	0	0	0	0
VZ	XLOC_004847	no	CENPK	ADAMTS6	1	1	1	1	1	1	0	0	0	0	0	0	0	0	0	0	0	0	0	0	0	0	0	0	1	0	0	0	0
VZ	XLOC_004926	no	NR2F1	ARRDC3	1	1	1	0	1	0	1	0	0	0	0	0	1	1	1	1	1	0	0	0	0	1	1	0	0	0	0	0	0
VZ	XLOC_005311	no	PTCHD4	OPN5	1	1	1	1	1	1	1	1	1	1	1	1	1	1	1	1	1	0	1	1	1	1	1	1	1	1	0	0	0
VZ	XLOC_005397	no	POU3F2	MMS22L	1	1	1	1	1	1	1	1	1	1	1	1	1	1	1	1	1	1	1	1	0	1	1	1	1	0	1	0	0
VZ	XLOC_005633	no	ID4	RNF144B	1	1	1	1	1	1	1	1	0	1	0	0	1	1	1	1	1	1	1	0	1	0	0	1	1	1	0	0	0
VZ	XLOC_005790	no	POU3F2	MMS22L	1	1	1	1	1	1	0	0	0	0	1	1	0	1	1	1	1	1	1	0	1	1	1	0	1	0	0	0	0
VZ	XLOC_006852	no	PKIA	PEX2	1	1	1	1	1	1	1	1	1	N/A	1	1	1	1	1	1	1	1	1	1	1	1	1	1	1	1	1	1	1
VZ	XLOC_007002	no	MSRA	TNKS	1	1	1	1	1	1	0	1	1	1	0	1	0	1	1	1	1	1	1	1	1	1	1	1	1	1	0	0	0
VZ	XLOC_007110	no	RRS1	CRH	1	1	1	1	1	1	0	0	0	0	0	1	1	0	N/A	1	1	0	1	0	0	0	0	0	1	0	0	0	0
VZ	XLOC_007125	no	ZFHX4	HNF4G	1	1	1	1	1	1	1	0	0	0	0	0	1	0	0	0	1	0	0	1	N/A	0	1	1	1	1	0	0	0
VZ	XLOC_007243	no	TSNARE1	PTP4A3	1	1	1	1	1	1	0	0	0	0	0	0	1	0	0	0	0	0	1	0	0	0	0	0	0	0	0	0	0
VZ	XLOC_007557	no	LHX2	DENND1A	1	1	1	1	1	1	1	1	1	0	1	1	1	1	1	1	1	1	1	1	1	1	1	1	1	1	1	1	1
VZ	XLOC_007558	no	LHX2	DENND1A	1	1	1	1	1	1	1	1	1	1	1	1	1	1	1	1	1	1	1	1	1	0	1	1	1	1	0	0	0
VZ	XLOC_007620	no	C9orf169	RNF208	1	1	1	1	1	0	0	0	0	0	0	0	0	0	N/A	0	0	0	0	0	0	0	0	0	0	0	0	0	0
VZ	XLOC_008326	no	HSFY1	CD24	0	0	N/A	N/A	0	0	0	0	0	0	0	0	0	0	N/A	N/A	0	0	0	0	N/A	0	0	0	0	0	0	0	0
VZ	XLOC_008367	no	PRKCQ	PFKFB3	1	1	1	1	1	0	0	0	0	0	0	0	0	0	0	0	0	0	0	0	0	0	0	0	0	0	0	0	0
VZ	XLOC_008500	no	CTNNA3	REEP3	1	1	1	1	1	1	0	0	0	0	0	0	N/A	0	0	0	0	0	0	0	0	0	0	0	0	0	0	0	0
VZ	XLOC_008501	no	CTNNA3	REEP3	1	1	1	N/A	0	0	0	0	0	0	0	0	0	0	N/A	0	0	0	0	0	N/A	0	0	0	0	0	0	0	0
VZ	XLOC_008525	no	ZMIZ1	RPS24	1	1	1	1	1	0	0	0	0	0	0	0	1	0	0	1	1	1	0	1	1	0	1	0	0	0	0	0	0
VZ	XLOC_008729	no	CELF2	GATA3	1	1	1	1	1	1	1	1	1	1	1	1	1	1	1	1	1	1	1	1	0	0	1	1	1	1	1	1	1
VZ	XLOC_009358	no	CD81	TSPAN32	1	1	1	1	1	1	0	0	0	0	0	0	0	0	0	0	0	0	0	0	0	0	0	0	0	0	0	0	0
VZ	XLOC_009928	no	FAM101A	ZNF664	1	1	1	1	1	1	0	0	0	0	0	0	0	0	0	0	0	0	0	0	0	0	0	0	0	1	0	0	0
VZ	XLOC_010384	no	HTR2A	ESD	1	1	1	1	1	1	0	1	1	1	1	1	0	1	1	1	0	1	0	1	1	1	1	0	0	0	0	0	0
VZ	XLOC_010472	no	ABCC4	SOX21	1	1	1	1	1	1	1	1	1	1	1	1	1	1	1	1	1	1	1	1	1	1	1	1	1	1	1	0	0
VZ	XLOC_010504	no	SOX1	SPACA7	1	1	1	1	1	1	1	1	1	1	0	1	1	1	0	0	1	0	1	1	1	0	1	1	1	1	1	0	1
VZ	XLOC_010727	no	SPACA7	SOX1	1	1	1	1	1	1	1	0	0	0	1	0	1	1	1	0	1	1	1	1	1	1	1	1	1	1	1	1	1
VZ	XLOC_010837	no	FBXO34	DLGAP5	1	1	1	1	1	1	0	0	0	0	0	0	1	0	N/A	1	1	0	0	0	N/A	0	0	0	0	0	0	0	0
VZ	XLOC_010839	no	C14orf101	PELI2	1	1	1	1	1	1	0	0	0	0	0	0	0	1	1	1	1	1	0	1	0	0	0	0	1	0	0	0	0
VZ	XLOC_010887	no	FLRT2	SEL1L	1	1	1	1	1	1	0	1	1	N/A	1	1	1	1	1	1	1	1	1	1	0	1	1	0	0	0	0	0	0
VZ	XLOC_011155	no	POTEB	N/A	0	0	0	0	0	0	0	0	0	0	0	0	0	0	0	0	0	0	0	0	0	0	0	0	0	0	0	0	0
VZ	XLOC_011221	no	TLN2	IVD	1	0	1	1	1	1	1	1	1	1	1	1	1	1	1	1	1	1	1	1	1	1	1	1	1	1	0	0	0
VZ	XLOC_011306	no	LOXL1	TBC1D21	1	1	1	1	1	1	1	0	0	0	0	0	N/A	0	N/A	1	1	0	1	1	1	1	0	1	1	1	0	0	0
VZ	XLOC_011346	no	RHCG	POLG	1	1	1	1	1	1	1	1	1	1	1	1	1	1	1	1	1	1	1	1	1	0	1	1	1	1	1	1	1
VZ	XLOC_011414	no	ARHGAP11A	CHRNA7	1	1	0	0	0	0	0	0	0	0	0	0	0	1	N/A	N/A	0	0	0	0	N/A	0	0	0	0	0	0	0	0
VZ	XLOC_011545	no	ARNT2	FAH	1	1	1	1	1	1	0	0	0	0	0	0	0	0	0	0	0	0	0	0	1	0	0	0	0	0	0	0	0
VZ	XLOC_011725	no	CHD9	TOX3	1	1	1	1	1	1	1	1	1	1	1	1	1	1	1	1	1	1	1	1	1	1	1	1	1	1	1	0	0
VZ	XLOC_011893	no	ANKS4B	ZP2	1	1	1	1	1	1	1	1	0	1	1	1	1	1	1	1	1	1	1	1	1	1	1	1	1	1	0	0	0
VZ	XLOC_012171	no	SPACA3	TMEM98	1	1	1	1	1	1	1	1	1	1	1	1	1	1	1	1	1	1	1	1	1	1	1	0	1	1	0	0	0
VZ	XLOC_012562	no	SOX9	KCNJ2	1	1	1	1	1	1	0	1	1	1	1	1	1	1	1	1	1	1	1	N/A	N/A	1	1	1	1	0	0	0	0
VZ	XLOC_012824	no	PIK3C3	CELF4	1	1	1	1	1	1	0	1	1	1	1	0	0	1	1	1	1	1	1	1	0	1	1	1	1	1	1	N/A	0
VZ	XLOC_013869	no	CXADR	USP25	1	1	1	1	1	1	0	0	0	1	0	0	1	0	1	1	1	0	0	1	0	0	0	0	0	1	0	0	0
VZ	XLOC_014198	no	MN1	CRYBA4	1	1	1	1	1	1	1	1	0	1	1	1	1	1	1	1	1	1	1	1	1	1	1	1	1	0	0	0	1
VZ	XLOC_014351	no	SYN3	FBXO7	1	1	1	1	1	1	1	0	0	0	0	0	1	1	1	1	1	1	0	0	0	0	0	0	0	0	0	0	0
